# Supplementary material for: Association and Risk Factors for Hypertension and Dyslipidemia in Young Adults from Poland
Source: Int J Environ Res Public Health. 2023 Jan 5;20(2):982. doi: 10.3390/ijerph20020982 (PMC9858900; doi:10.3390/ijerph20020982)
Supplement: Supplementary file 1 [file ijerph-20-00982-s001.zip]

Archive with 1 entries (1 files):
- ijerph-2065204-supplementary.pdf
